# Supplementary material for: iUMRG: multi-layered network-guided propagation modeling for the inference of susceptibility genes and potential drugs against uveal melanoma
Source: NPJ Syst Biol Appl. 2022 May 24;8:18. doi: 10.1038/s41540-022-00227-8 (PMC9130324; doi:10.1038/s41540-022-00227-8)
Supplement: Supplementary file 1 — Supplementary Table 1 [file 41540_2022_227_MOESM1_ESM.xlsx]

## Sheet: Sheet1
Data resources	Web link
Comparative Toxicogenomics Database	http://ctdbase.org/
Human microRNA Disease Database	https://www.cuilab.cn/hmdd
miRCancer	http://mircancer.ecu.edu/
lnc2Cancer	http://bio-bigdata.hrbmu.edu.cn/lnc2cancer
LncRNADisease	http://www.rnanut.net/lncrnadisease/
Nc2Eye	http://nc2eye.bio-data.cn/
TCGA GDC Data Portal	https://portal.gdc.cancer.gov/
GSE44295 dataset	https://www.ncbi.nlm.nih.gov/geo/query/acc.cgi?acc=GSE44295
GSE22138 dataset	https://www.ncbi.nlm.nih.gov/geo/query/acc.cgi?acc=GSE22138
GSE84976 dataset	https://www.ncbi.nlm.nih.gov/geo/query/acc.cgi?acc=GSE84976
drugBank	http://www.drugbank.ca
SM2miR	http://bioinfo.hrbmu.edu.cn/SM2miR/
D-lnc	http://www.jianglab.cn/D-lnc/
LncRNATarget	http://123.59.132.21/lncrna2target
starBase	http://starbase.sysu.edu.cn/
miRTarBase	https://mirtarbase.cuhk.edu.cn/~miRTarBase/miRTarBase_2019/php/index.php
lncBase	https://diana.e-ce.uth.gr/lncbasev3
TRANSFAC	https://maayanlab.cloud/Harmonizome/resource/TRANSFAC
TranmiR	http://www.cuilab.cn/transmir
HuRI	http://www.interactome-atlas.org/
COSMIC	https://cancer.sanger.ac.uk/cosmic
MsigDB	http://www.gsea-msigdb.org/gsea/msigdb/
