# Supplementary material for: iUMRG: multi-layered network-guided propagation modeling for the inference of susceptibility genes and potential drugs against uveal melanoma
Source: NPJ Syst Biol Appl. 2022 May 24;8:18. doi: 10.1038/s41540-022-00227-8 (PMC9130324; doi:10.1038/s41540-022-00227-8)
Supplement: Supplementary file 2 — Supplementary Table 2 [file 41540_2022_227_MOESM2_ESM.xlsx]

## Sheet: known UVM risk genes
Gene symbol	Ensembl.ID/miRBase.ID	Gene Type
CANT1	ENSG00000171302	lncRNA
FTH1P3	ENSG00000213453	lncRNA
FTX	ENSG00000230590	lncRNA
HOXA11-AS	ENSG00000240990	lncRNA
JPX	ENSG00000225470	lncRNA
MALAT1	ENSG00000251562	lncRNA
PVT1	ENSG00000249859	lncRNA
RHPN1-AS1	ENSG00000254389	lncRNA
SNHG7	ENSG00000233016	lncRNA
XIST	ENSG00000229807	lncRNA
NUMB	ENSG00000133961	lncRNA
PAUPAR	ENSG00000281880	lncRNA
hsa-mir-125b	MIMAT0000423	miRNA
hsa-miR-146a-5p	MIMAT0000449	miRNA
hsa-miR-155-5p	MIMAT0000646	miRNA
hsa-miR-20a-5p	MIMAT0000075	miRNA
hsa-miR-223-5p	MIMAT0004570	miRNA
hsa-miR-21-5p	MIMAT0000076	miRNA
hsa-miR-34a-5p	MIMAT0000255	miRNA
hsa-let-7b-5p	MIMAT0000063	miRNA
hsa-miR-144-5p	MIMAT0004600	miRNA
hsa-miR-454-5p	MIMAT0003884	miRNA
hsa-miR-145-5p	MIMAT0000437	miRNA
hsa-miR-137-5p	MIMAT0037310	miRNA
hsa-miR-140-5p	MIMAT0000431	miRNA
hsa-mir-142-3p	MIMAT0000434	miRNA
hsa-miR-182-5p	MIMAT0000259	miRNA
hsa-mir-216a-5p	MIMAT0000273	miRNA
hsa-mir-224-5p	MIMAT0000281	miRNA
hsa-miR-32-5p	MIMAT0000090	miRNA
hsa-miR-34b-5p	MIMAT0000685	miRNA
hsa-miR-34c-5p	MIMAT0000686	miRNA
hsa-miR-367-5p	MIMAT0004686	miRNA
hsa-mir-9-5p	MIMAT0000441	miRNA
hsa-miR-146a-3p	MIMAT0004608	miRNA
hsa-miR-155-3p	MIMAT0004658	miRNA
hsa-miR-20a-3p	MIMAT0004493	miRNA
hsa-miR-223-3p	MIMAT0000280	miRNA
hsa-miR-21-3p	MIMAT0004494	miRNA
hsa-miR-34a-3p	MIMAT0004557	miRNA
hsa-let-7b-3p	MIMAT0004482	miRNA
hsa-miR-144-3p	MIMAT0000436	miRNA
hsa-miR-454-3p	MIMAT0003885	miRNA
hsa-miR-145-3p	MIMAT0004601	miRNA
hsa-miR-137-3p	MIMAT0000429	miRNA
hsa-miR-140-3p	MIMAT0004597	miRNA
hsa-miR-182-3p	MIMAT0000260	miRNA
hsa-miR-32-3p	MIMAT0004505	miRNA
hsa-miR-34b-3p	MIMAT0004676	miRNA
hsa-miR-34c-3p	MIMAT0004677	miRNA
hsa-miR-367-3p	MIMAT0000719	miRNA
EIF1AX	ENSG00000173674	protein_coding
GNA11	ENSG00000088256	protein_coding
GNAQ	ENSG00000156052	protein_coding
PLCB4	ENSG00000101333	protein_coding
BAP1	ENSG00000163930	protein_coding
JMJD6	ENSG00000070495	protein_coding
SF3B1	ENSG00000115524	protein_coding
CYSLTR2	ENSG00000152207	protein_coding
