# Supplementary material for: iUMRG: multi-layered network-guided propagation modeling for the inference of susceptibility genes and potential drugs against uveal melanoma
Source: NPJ Syst Biol Appl. 2022 May 24;8:18. doi: 10.1038/s41540-022-00227-8 (PMC9130324; doi:10.1038/s41540-022-00227-8)
Supplement: Supplementary file 3 — Supplementary Table 3 [file 41540_2022_227_MOESM3_ESM.xls]

## Sheet: Novel UVM risk genes
Rank	Ensembl.ID/miRBase.ID	Gene symbol	Gene Type	Risk score
1	ENSG00000120738	EGR1	protein_coding	0.00573789
2	ENSG00000128276	RFPL3	protein_coding	0.00565461
3	ENSG00000245532	NEAT1	lncRNA	0.00311577
4	ENSG00000139926	FRMD6	protein_coding	0.00293327
5	ENSG00000121579	NAA50	protein_coding	0.00281694
6	ENSG00000106511	MEOX2	protein_coding	0.00228233
7	ENSG00000162924	REL	protein_coding	0.00208417
8	ENSG00000141510	TP53	protein_coding	0.00192892
9	ENSG00000260032	NORAD	lncRNA	0.00189563
10	hsa-miR-371a-3p	hsa-miR-371a-3p	miRNA	0.00185843
11	ENSG00000072201	LNX1	protein_coding	0.00155349
12	ENSG00000124216	SNAI1	protein_coding	0.00153748
13	ENSG00000185591	SP1	protein_coding	0.00151045
14	hsa-miR-200c-3p	hsa-miR-200c-3p	miRNA	0.0014825
15	hsa-miR-200b-3p	hsa-miR-200b-3p	miRNA	0.00142705
16	ENSG00000230551	AC021078.1	lncRNA	0.00133792
17	ENSG00000136997	MYC	protein_coding	0.00133688
18	hsa-miR-200a-3p	hsa-miR-200a-3p	miRNA	0.00133602
19	hsa-miR-141-3p	hsa-miR-141-3p	miRNA	0.00132996
20	hsa-miR-31-5p	hsa-miR-31-5p	miRNA	0.00131641
21	ENSG00000247556	OIP5-AS1	lncRNA	0.00129998
22	ENSG00000171862	PTEN	protein_coding	0.00129125
23	hsa-miR-27a-3p	hsa-miR-27a-3p	miRNA	0.0012492
24	ENSG00000109670	FBXW7	protein_coding	0.00122021
25	ENSG00000269821	KCNQ1OT1	lncRNA	0.00121429
26	ENSG00000132938	MTUS2	protein_coding	0.00120331
27	hsa-miR-429	hsa-miR-429	miRNA	0.00118161
28	ENSG00000225138	SLC9A3-AS1	lncRNA	0.00117708
29	ENSG00000100644	HIF1A	protein_coding	0.00117608
30	ENSG00000185507	IRF7	protein_coding	0.00117196
31	ENSG00000173039	RELA	protein_coding	0.00116943
32	hsa-miR-9-5p	hsa-miR-9-5p	miRNA	0.00114396
33	ENSG00000188581	KRTAP1-1	protein_coding	0.00114294
34	ENSG00000234741	GAS5	lncRNA	0.00114178
35	ENSG00000106462	EZH2	protein_coding	0.00111957
36	ENSG00000255717	SNHG1	lncRNA	0.00110817
37	hsa-miR-449b-5p	hsa-miR-449b-5p	miRNA	0.00108136
38	hsa-miR-449c-5p	hsa-miR-449c-5p	miRNA	0.00102638
39	ENSG00000253352	TUG1	protein_coding	0.00102037
40	ENSG00000168036	CTNNB1	protein_coding	0.00101665
41	hsa-miR-181a-5p	hsa-miR-181a-5p	miRNA	0.00100604
42	hsa-miR-26a-5p	hsa-miR-26a-5p	miRNA	0.00100545
43	hsa-miR-27b-3p	hsa-miR-27b-3p	miRNA	0.00100087
44	hsa-miR-940	hsa-miR-940	miRNA	0.000997895
45	ENSG00000177410	ZFAS1	lncRNA	0.000987691
46	hsa-let-7a-5p	hsa-let-7a-5p	miRNA	0.000982704
47	ENSG00000214548	MEG3	lncRNA	0.000961305
48	hsa-let-7c-5p	hsa-let-7c-5p	miRNA	0.000958821
49	hsa-miR-7-5p	hsa-miR-7-5p	miRNA	0.00095332
50	ENSG00000096717	SIRT1	protein_coding	0.000926388
